# Supplementary material for: L-Asparaginase from Penicillium sizovae Produced by a Recombinant Komagataella phaffii Strain
Source: Pharmaceuticals (Basel). 2022 Jun 14;15(6):746. doi: 10.3390/ph15060746 (PMC9227789; doi:10.3390/ph15060746)
Supplement: Supplementary file 1 [file pharmaceuticals-15-00746-s001.zip]

Archive with 1 entries (1 files):
- pharmaceuticals-1734867-SI.pdf
